# Supplementary material for: Network Meta-Analysis of Bevacizumab Gamma Versus Competing Interventions for Treating Neovascular Age-Related Macular Degeneration in the United Kingdom
Source: J Mark Access Health Policy. 2025 Nov 19;13(4):58. doi: 10.3390/jmahp13040058 (PMC12641919; doi:10.3390/jmahp13040058)
Supplement: Supplementary file 1 [file jmahp-13-00058-s001.zip]

Archive with 2 entries (2 files):
- PRISMA+NMA+checklist_Nov 7_PROOF_CS.pdf
- jmahp-3716551-supplementary 17SEP2025_clean.pdf
